# Supplementary material for: The Secretome of Parental and Bone Metastatic Breast Cancer Elicits Distinct Effects in Human Osteoclast Activity after Activation of β2 Adrenergic Signaling
Source: Biomolecules. 2023 Mar 30;13(4):622. doi: 10.3390/biom13040622 (PMC10135909; doi:10.3390/biom13040622)
Supplement: Supplementary file 1 [file biomolecules-13-00622-s001.zip]

Archive with 2 entries (2 files):
- biomolecules-2219975-Supplementary Figures.pdf
- biomolecules-2219975-Supplementary Tables.pdf
